# Supplementary material for: Diplodia tip blight pathogen’s virulence empowered through host switch
Source: Front Fungal Biol. 2022 Jul 28;3:939007. doi: 10.3389/ffunb.2022.939007 (PMC10512300; doi:10.3389/ffunb.2022.939007)
Supplement: Supplementary file 2 [file Table_1.xlsx]

## Sheet: Summary
Isolation from main and side shoots and if there were, also from brown needle tips						6348, 6349, 6353	6350	6354		6355, 6356		6351	6352	6357	6358	6359	6360	6361	6362	6363	6463	6464	6465
						1	2	3	4	5	6	7	8	9	10	11	12	13	14	15	16	17	18	19	20	21	22
						MT1=MT2=MT6	MT3	MT7		MT8=MT9		MT4	MT5	MT10	MT11	MT12	MT13	MT14	MT15	MT16	MT17	MT18	MT19
Isolation from main and side shoots and if there were, also from brown needle tips	NdJg.	NW-FVA Nr.	no fungal growth	Yeast	Fungus sp.	Didymellaceae sp.	Diaporthe sp. (D. eres-Gruppe)	Fusarium sp.	Fusarium sp. 1	Alternaria infectoria	Alternaria alternata	Alternaria sp. 1	Alternaria sp. 2	Alternaria sp. 3	Ascobolus sp.	Ascomycota sp. 1	Didymella sp.	Sydowia polyspora	Helotiales sp.	Diaporthe cf. rudis	Cyclaneusma minus	Ascomycota sp. 2	Coniochaeta sp.	Epicoccum sp.	Microsphaeropsis olivacea	Trichoderma sp.	Sordaria sp.
2021-29-1H-1	2019					1
2021-29-1H-2	2019					2
2021-29-1H-3	2019					1
2021-29-1H-4	2019	6349				1
2021-29-1H-5	2019					1
2021-29-1H-6	2019	6348				1
2021-29-1H-7	2019	6354				1		1
2021-29-1H-8	2019	6350				1	1
2021-29-1H-9	2019					1
2021-29-1H-10	2019					1
2021-29-1H-11	2019					1
2021-29-1H-12	2019					1
2021-29-1H-13	2020										1
2021-29-1H-14	2020										1
2021-29-1H-15	2020										1
2021-29-1H-16	2020										1
2021-29-1H-17	2020										1
2021-29-1H-18	2020										1
2021-29-1H-19	2020										1
2021-29-1H-20	2020										1
2021-29-1H-21	2020										1
2021-29-1H-22	2020										1
2021-29-1H-23	2020										1
2021-29-1H-24	2020										1
2021-29-1H-25	2020					1
2021-29-1H-26	2020	6351				1						1
2021-29-1H-27	2020					1						1
2021-29-1H-28	2020										1
2021-29-1H-29	2020										1
2021-29-1H-30	2020																									1
2021-29-1H-31	2020										1
2021-29-1H-32	2020										1
2021-29-1H-33	2020										1
2021-29-1S-34	2020					1
2021-29-1S-35	2020					1					1
2021-29-1S-36	2020					1					1
2021-29-1S-37	2020					1
2021-29-1S-38	2020	6359								1						1
2021-29-1S-39	2020			1
2021-29-1S-40	2020						1				1
2021-29-1S-41	2020									1	1														1
2021-29-1S-42	2020																								1
2021-29-1S-43	2020										1
2021-29-1S-44	2020										1														1
2021-29-1S-45	2020										1														1
2021-29-1S-46	2020										1
2021-29-1S-47	2020										1
2021-29-1S-48	2020										1														1
2021-29-1S-49	2020										1
2021-29-1S-50	2020										1
2021-29-1S-51	2020										1														1
2021-29-1S-52	2020					2
2021-29-1S-53	2020										1														1
2021-29-1S-54	2020										1														1
2021-29-1S-55	2020											1												1	1
2021-29-1S-56	2020											1												1	1
2021-29-1S-57	2020											1												1	1
2021-29-1S-58	2020										1
2021-29-1S-59	2020										1
2021-29-1S-60	2020										1
2021-29-1S-61	2020																								1
2021-29-1S-62	2020																								1
2021-29-1S-63	2020										1
2021-29-1S-64	2020					1					1
2021-29-1S-65	2020					1					1														1
2021-29-1S-66	2020					1					1														1
2021-29-1S-67	2020					1
2021-29-1S-68	2020					1
2021-29-1S-69	2020					2
2021-29-1S-70	2020																							1
2021-29-1S-71	2020																							1	1
2021-29-1S-72	2020																								1
2021-29-1S-73	2020					1																			1
2021-29-1S-74	2020					1
2021-29-1S-75	2020																								1
2021-29-1S-76	2020										1														1
2021-29-1S-77	2020										1														1
2021-29-1S-78	2020										1														1
2021-29-1N-79																						1
2021-29-1N-80				1
2021-29-1N-81				1
2021-29-1N-82																					1
2021-29-1N-83																					1
2021-29-1N-84				1
2021-29-1N-85				1
2021-29-1N-86																							1
2021-29-1N-87				1
2021-29-2H-1	2018					1	1
2021-29-2H-2	2018					1
2021-29-2H-3	2018					1
2021-29-2H-4	2018					2																			1
2021-29-2H-5	2018					1						1
2021-29-2H-6	2018	b=6362						1											1
2021-29-2H-7	2018					1
2021-29-2H-8	2018																								1
2021-29-2H-9	2018					1
2021-29-2H-10	2019																								1
2021-29-2H-11	2019					1	1																		1
2021-29-2H-12	2019					1	1																		1
2021-29-2H-13	2019					1
2021-29-2H-14	2019					1					1		1
2021-29-2H-15	2019					1					1		1
2021-29-2H-16	2019	6352				1							1
2021-29-2H-17	2019												1
2021-29-2H-18	2019												1
2021-29-2H-19	2020					1						1													1
2021-29-2H-20	2020					2
2021-29-2H-21	2020																								1
2021-29-2H-22	2020												1												1
2021-29-2H-23	2020					1																			1
2021-29-2H-24	2020												1
2021-29-2H-25	2020					1						1
2021-29-2H-26	2020											1													1
2021-29-2H-27	2020					1				1
2021-29-2H-28	2020					1							1
2021-29-2H-29	2020					1							1
2021-29-2H-30	2020												1
2021-29-2H-31	2020												1
2021-29-2H-32	2020												1	1
2021-29-2H-33	2020					1							1
2021-29-2H-34	2020																							1	1
2021-29-2H-35	2020					1
2021-29-2H-36	2020												1
2021-29-2H-37	2021																	1
2021-29-2H-38	2021																	1
2021-29-2H-39	2021																	2
2021-29-2H-40	2021																	1
2021-29-2H-41	2021																	1
2021-29-2H-42	2021																	1
2021-29-2S-43	2020																								1
2021-29-2S-44	2020																								1
2021-29-2S-45	2020																								1
2021-29-2S-46	2020																								1
2021-29-2S-47	2020																								1
2021-29-2S-48	2020																								1
2021-29-2S-49	2020																								1
2021-29-2S-50	2020																								1
2021-29-2S-51	2020																								1
2021-29-2S-52	2020																								1
2021-29-2S-53	2020																								1
2021-29-2S-54	2020																								1
2021-29-2S-55	2020					1
2021-29-2S-56	2020	6355				1				1
2021-29-2S-57	2020					1
2021-29-2S-58	2020																								1
2021-29-2S-59	2020																								1
2021-29-2S-60	2020																								1
2021-29-2S-61	2020					2
2021-29-2S-62	2020					1
2021-29-2S-63	2020					1
2021-29-2S-64	2020					1					1
2021-29-2S-65	2020					1					1
2021-29-2S-66	2020					1					1
2021-29-2S-67	2020					1																			1
2021-29-2S-68	2020																							1	1
2021-29-2S-69	2020																							1	1
2021-29-2S-70	2020								1				1
2021-29-2S-71	2020												1
2021-29-2S-72	2020					1							1
2021-29-2S-73	2020												1
2021-29-2S-74	2020												1
2021-29-2S-75	2020												1
2021-29-2S-76	2020												1
2021-29-2S-77	2020									1
2021-29-2S-78	2020
2021-29-2S-79	2020																								1
2021-29-2S-80	2020																								1
2021-29-2S-81	2020																								1
2021-29-2S-82	2020										1														1
2021-29-2S-83	2020																							1	1
2021-29-2S-84	2020																								1
2021-29-2S-85	2020					1						1
2021-29-2S-86	2020																								1
2021-29-2S-87	2020																								1
2021-29-2S-88	2020					1				1
2021-29-2S-89	2020					1					1
2021-29-2S-90	2020					1					1
2021-29-2S-91	2020																								1
2021-29-2S-92	2020																								1
2021-29-2S-93	2020																								1
2021-29-2S-94	2020												1
2021-29-2S-95	2020												1
2021-29-2S-96	2020							1					1
2021-29-2S-97	2020										1
2021-29-2S-98	2020												1
2021-29-2S-99	2020												1
2021-29-2N-100				1
2021-29-2N-101			1
2021-29-2N-102			1
2021-29-2N-103					1
2021-29-2N-104					1
2021-29-2N-105			1
2021-29-2N-106				1
2021-29-2N-107																					1
2021-29-2N-108																					1
2021-29-3H-1	2019										1
2021-29-3H-2	2019												1
2021-29-3H-3	2019					1
2021-29-3H-4	2019					1						1
2021-29-3H-5	2019					1						1
2021-29-3H-6	2019					1						1
2021-29-3H-7	2019																							1
2021-29-3H-8	2019						1
2021-29-3H-9	2019					1	1
2021-29-3H-10	2019																								1
2021-29-3H-11	2019																								1
2021-29-3H-12	2019																								1
2021-29-3H-13	2020																								1
2021-29-3H-14	2020												1												1
2021-29-3H-15	2020												1												1
2021-29-3H-16	2020												1												1
2021-29-3H-17	2020												1												1
2021-29-3H-18	2020						1					1													1
2021-29-3H-19	2020						1					1													1
2021-29-3H-20	2020								1			1
2021-29-3H-21	2020					1																		1	1
2021-29-3H-22	2020																										1
2021-29-3H-23	2020											1
2021-29-3H-24	2020											1
2021-29-3H-25	2020					2
2021-29-3H-26	2020					2
2021-29-3H-27	2020					2
2021-29-3S-28	2020										1
2021-29-3S-29	2020										1
2021-29-3S-30	2020										1
2021-29-3S-31	2020					1																		1
2021-29-3S-32	2020					1
2021-29-3S-33	2020					1
2021-29-3S-34	2020					1																			1
2021-29-3S-35	2020							1			1
2021-29-3S-36	2020							1					1
2021-29-3S-37	2020					2																			1
2021-29-3S-38	2020					1						1													1
2021-29-3S-39	2020					1						1													1
2021-29-3S-40	2020					2
2021-29-3S-41	2020					1																		1
2021-29-3S-42	2020																							1
2021-29-3S-43	2020										1
2021-29-3S-44	2020										1
2021-29-3S-45	2020																										1
2021-29-3S-46	2020					1					1
2021-29-3S-47	2020					1					1
2021-29-3S-48	2020					1					1
2021-29-3S-49	2020								1
2021-29-3S-50	2020										1
2021-29-3S-51	2020										1														1
2021-29-3S-52	2020					1
2021-29-3S-53	2020					1
2021-29-3S-54	2020					2
2021-29-3S-55	2020										1
2021-29-3S-56	2020										1														1
2021-29-3S-57	2020					1					1
2021-29-4H-1	2018				1										1
2021-29-4H-2	2018					1
2021-29-4H-3	2018					1
2021-29-4H-4	2018					2
2021-29-4H-5	2018					2
2021-29-4H-6	2018					2
2021-29-4H-7	2018					1
2021-29-4H-8	2018					1	1
2021-29-4H-9	2018					1
2021-29-4H-10	2020					1	1
2021-29-4H-11	2020					1					1
2021-29-4H-12	2020					1					1
2021-29-4H-13	2020					1																			1
2021-29-4H-14	2020					1
2021-29-4H-15	2020					1
2021-29-4H-16	2020					2
2021-29-4H-17	2020					2
2021-29-4H-18	2020					2
2021-29-4H-19	2020										1
2021-29-4H-20	2020								1
2021-29-4H-21	2020								1
2021-29-4H-22	2020											1
2021-29-4H-23	2020					1
2021-29-4H-24	2020					2						1
2021-29-4H-25	2020					2
2021-29-4H-26	2020																										1
2021-29-4H-27	2020					1
2021-29-4H-28	2021																	1
2021-29-4H-29	2021																	1
2021-29-4H-30	2021																	1
2021-29-4H-31	2021																	1
2021-29-4H-32	2021																	1
2021-29-4H-33	2021																	1
2021-29-4S-34	2019	6353				1
2021-29-4S-35	2019					1
2021-29-4S-36	2019					1																			1
2021-29-4S-37	2019					1
2021-29-4S-38	2019					1
2021-29-4S-39	2019
2021-29-4S-40	2020
2021-29-4S-41	2020
2021-29-4S-42	2020
2021-29-4S-43	2020					1			1
2021-29-4S-44	2020								1
2021-29-4S-45	2020					1					1
2021-29-4S-46	2020					1
2021-29-4S-47	2020					1
2021-29-4S-48	2020			1		1
2021-29-4S-49	2020					2
2021-29-4S-50	2020					2
2021-29-4S-51	2020					2
2021-29-4S-52	2020								1
2021-29-4S-53	2020					1
2021-29-4S-54	2020					1
2021-29-4S-55	2020					1
2021-29-4S-56	2020					1
2021-29-4S-57	2020					1
2021-29-4S-58	2020					2
2021-29-4S-59	2020					2
2021-29-4S-60	2020					2
2021-29-4S-61	2020					2																			1
2021-29-4S-62	2020					1
2021-29-4S-63	2020					1					1
2021-29-4S-64	2020					2
2021-29-4S-65	2020					1						1
2021-29-4S-66	2020					1						1
2021-29-4S-67	2020					1						1
2021-29-4S-68	2020					1
2021-29-4S-69	2020									1
2021-29-4S-70	2020					1
2021-29-4S-71	2020					1																		1
2021-29-4S-72	2020																										1
2021-29-4S-73	2020					1
2021-29-4S-74	2020					1
2021-29-4S-75	2020					1			1
2021-29-4S-76	2020																										1
2021-29-4S-77	2020					2
2021-29-4S-78	2020										1
2021-29-4S-79	2020	6363				1						1								1
2021-29-4S-80	2020					1						1
2021-29-4S-81	2020																	1
2021-29-4S-82	2021																	1
2021-29-4S-83	2021	6361																2
2021-29-4S-84	2021
2021-29-5H-1	2018					1					1
2021-29-5H-2	2018					1
2021-29-5H-3	2018					1
2021-29-5H-4	2018					2
2021-29-5H-5	2018																								1
2021-29-5H-6	2018																								1
2021-29-5H-7	2018					1
2021-29-5H-8	2018							1		1
2021-29-5H-9	2018					1
2021-29-5H-10	2018						1
2021-29-5H-11	2018					1
2021-29-5H-12	2018					1
2021-29-5H-13	2018					1
2021-29-5H-14	2018					2
2021-29-5H-15	2018	6358				1									1
2021-29-5H-16	2019								1		1
2021-29-5H-17	2019					1
2021-29-5H-18	2019					1						1
2021-29-5H-19	2019					1						1
2021-29-5H-20	2019					2
2021-29-5H-21	2019					1
2021-29-5H-22	2020					1
2021-29-5H-23	2020					1
2021-29-5H-24	2020																										1
2021-29-5H-25	2020											1
2021-29-5H-26	2020											1
2021-29-5H-27	2020											1
2021-29-5H-28	2020											1
2021-29-5H-29	2020											1
2021-29-5H-30	2020																										1
2021-29-5H-31	2020											1
2021-29-5H-32	2020																1
2021-29-5H-33	2020	6360															1
2021-29-5S-34	2019																								1
2021-29-5S-35	2019					1
2021-29-5S-36	2019					1
2021-29-5S-37	2019																								1
2021-29-5S-38	2019																								1
2021-29-5S-39	2019																								1
2021-29-5S-40	2020					1						1
2021-29-5S-41	2020					1
2021-29-5S-42	2020					1
2021-29-5S-43	2020																								1
2021-29-5S-44	2020																								1
2021-29-5S-45	2020																								1
2021-29-5S-46	2020																								1
2021-29-5S-47	2020																								1
2021-29-5S-48	2020					1						1
2021-29-5S-49	2020			1		1
2021-29-5S-50	2020											1
2021-29-5S-51	2020					1				1
2021-29-5S-52	2020	6356								1															1
2021-29-5S-53	2020																								1
2021-29-5S-54	2020																								1
2021-29-5S-55	2020										1
2021-29-5S-56	2020					1
2021-29-5S-57	2020					1
2021-29-5S-58	2020					1					1
2021-29-5S-59	2020					1					1
2021-29-5S-60	2020					1					1
2021-29-5S-61	2020					1					1
2021-29-5S-62	2020					1					1
2021-29-5S-63	2020					1					1
2021-29-5S-64	2021																	1
2021-29-5S-65	2021																	1
2021-29-5S-66	2021																	1
2021-29-5S-67	2021		1
2021-29-5S-68	2021																	1
2021-29-5S-69	2021		1
2021-29-5N-70				1
2021-29-5N-71			1
2021-29-5N-72																		1
2021-29-5N-73				1
2021-29-5N-74																					1
2021-29-5N-75			1
2021-29-5N-76																		1
2021-29-5N-77					1
2021-29-5N-78			1
			8	12	4	214	12	6	10	10	81	38	32	1	2	1	2	23	1	1	5	1	1	15	96	1	7	584
					4	214	12	6	10	10	81	38	32	1	2	1	2	23	1	1	5	1	1	15	96	1	7	564
Amount filamentous fungi in total (n= 564)
						0.379433	0.0212766	0.0106383	0.0177305	0.0177305	0.143617	0.0673759	0.0567376	0.00177305	0.0035461	0.00177305	0.0035461	0.0407801	0.00177305	0.00177305	0.00886525	0.00177305	0.00177305	0.0265957	0.170213	0.00177305	0.0124113
Sum Alternaria spp.	161	0.285461								10	81	38	32	161
Sum Fusarium	16	0.0283688								6	10	16

## Sheet: Frequency
Isolation from main and side shoots and if there were, also from brown needle tips		6348, 6349, 6353	6350		6351		6354		6355, 6356		6361	6463		6352	6358	6359	6464	6465		6357	6362	6363	6360
		1	2	3	4	5	6	7	8	9	10	11	12	13	14	15	16	17	18	19	20	21	22
		MT1=MT2=MT6	MT3		MT4		MT7		MT8=MT9		MT14	MT17		MT5	MT11	MT12	MT18	MT19		MT10	MT15	MT16	MT13
Isolation from main and side shoots and if there were, also from brown needle tips	Amount of fungal isolates	Didymellaceae sp.	Diaporthe sp. (D. eres-Gruppe)	Alternaria alternata	Alternaria sp. 1	Microsphaeropsis olivacea	Fusarium sp.	Fusarium sp. 1	Alternaria infectoria	Epicoccum sp.	Sydowia polyspora	Cyclaneusma minus	Sordaria sp.	Alternaria sp. 2	Ascobolus sp.	Ascomycota sp. 1	Ascomycota sp. 2	Coniochaeta sp.	Trichoderma sp.	Alternaria sp. 3	Helotiales sp.	Diaporthe cf. rudis	Didymella sp.	no growth	Yeast	Fungus sp.
2021-29	78	31	2	42	5	22	1	0	2	5	0	2	0	0	0	1	1	1	1	0	0	0	0	0	6	0
2021-29-2	108	40	3	9	5	40	2	1	4	4	7	2	0	26	0	0	0	0	0	1	1	0	0	3	2	2
2021-29-3	57	31	4	15	10	17	2	2	0	5	0	0	2	6	0	0	0	0	0	0	0	0	0	0	0	0
2021-29-4	84	75	2	6	7	3	0	6	1	1	10	0	3	0	1	0	0	0	0	0	0	1	0	0	1	1
2021-29-5	78	37	1	9	11	14	1	1	3	0	6	1	2	0	1	0	0	0	0	0	0	0	2	0	3	1
Summe	405	214	12	81	38	96	6	10	10	15	23	5	7	32	2	1	1	1	1	1	1	1	2	3	12	4
2021-29-1	78	1	1	1	1	1	1	0	1	1	0	1	0	0	0	1	1	1	1	0	0	0	0	0	1	0
2021-29-2	108	1	1	1	1	1	1	1	1	1	1	1	0	1	0	0	0	0	0	1	1	0	0	1	1	1
2021-29-3	57	1	1	1	1	1	1	1	0	1	0	0	1	1	0	0	0	0	0	0	0	0	0	0	0	0
2021-29-4	84	1	1	1	1	1	0	1	1	1	1	0	1	0	1	0	0	0	0	0	0	1	0	0	1	1
2021-29-5	78	1	1	1	1	1	1	1	1	0	1	1	1	0	1	0	0	0	0	0	0	0	1	0	1	1
		5	5	5	5	5	4	4	4	4	3	3	3	2	2	1	1	1	1	1	1	1	1	1	4	3
		1	1	1	1	1	0.8	0.8	0.8	0.8	0.6	0.6	0.6	0.4	0.4	0.2	0.2	0.2	0.2	0.2	0.2	0.2	0.2

## Sheet: Morphotypes
	MT´s	NW-FVA Nr.	Internal number	Accession No	ITS-Diagnosis	Frequency	Continuity	Best match Blast 21.03.2021 G. Langer	ID
1	MT1= MT2=MT6	6348	2021-29-1H-6		Didymellaceae sp.	0.379433	1	Select seq MT236804.1 Uncultured fungus clone 4248	95.61%	CGAGGTCAGAGTGTTAAAATGTACTTTTGGACGTCGTCGTTATGAGTGCAAAGCGCGAGATGTACTGCGCTCCGAAATCAATACGCCGGCTGCCAATTATTTTAAGGCGAGTCTACACGCAAAGGCGAGACAAACACCCAACACCAAGCAATGCTTGAAGGTACAAATGACGCTCGAACAGGCATGCCCCATGGAATACCAAGGGGCGCAATGTGCGTTCAAAGATTCGATGATTCACTGAATTCTGCAATTCACACTACTTATCGCATTTCGCTGCGTTCTTCATCGATGCCAGAACCAAGAGATCCGTTGTTGAAAGTTGTAACTATTATGTTTTTCAGACGCTGATTGCAACTGCAAAGGGTTTAAATTGTCCAATCGGCGGGCGAACCCACCGAG…
	MT2	6349	2021-29-1H-4		Didymellaceae sp.			Select seq MT236592.1 Uncultured fungus clone 4248	99.63%	CCGAGGTCAGAGTGTAAAAATGTACTTTTGGACGTCGTCGTTGTGAGTGCAAAGCGCGAGATGTACTGCGCTCCGAAATCAATACGCCGGCTGCCAATTGTTTTAAGGCGAGTCTACACGCAGAGGCGAGACAAACACCCAACACCAAGCAGAGCTTGAAGGTACAAATGACGCTCGAACAGGCATGCCCCATGGAATACCAAGGGGCGCAATGTGCGTTCAAAGATTCGATGATTCACTGAATTCTGCAATTCACACTACTTATCGCATTTCGCTGCGTTCTTCATCGATGCCAGAACCAAGAGATCCGTTGTTGAAAGTTGTAACTATTATGTTTTTTCAGACGCTGATTGCAACTGCAAAGGGTTTGAATGTTGTCCAATCGGCGGGCGGACCCGC…
2	MT3	6350	2021-29-1H-8		Diaporthe sp. (D. eres-Gr.)	0.0212766	1	Select seq KR909214.1 Diaporthe eres isolate SIAP12	97.38%	AGGGCACCGCCAGGGCCTTCCAGAGCGAGGGTTTAACTACTGCGCTCGGGGTCCTGGCGAGCTCNCCACTGAATTTCAGGGCCTGCTTCTTGGGTAAGAAGCAGTGCCCCATCACCAAGCCAGGCTTGAGGGTTGAAATGACGCTCGAACAGGCATGCCCTCCGGAATACCAGAGGGCGCAATGTGCGTTCAAANATTCNATGATTCACTGAATTCTGCAATTCACATTACTTATCGCATTTCNCTGCNTTCTTCATCNATGCCANAACCAAGAGATCCGTTGTTGAAAGTTTTGATTCATTTATGTTTTGTGCTCAGAGTTTCAGTGTAAAAACAAGANTTAGGTTGGCCGCCGACGGGCTGTCTCAACACCCGAGGGTGAGGGGCCCCGAGGNACCA…
3	MT4	6351	2021-29-1H26		Alternaria sp. 1	0.0673759	1	Alternaria tenuissima	96.00%	GTCAAAGTTGAAAAAAGGCTTAATGGATGCTAGACCTTTGCTGATAGAGAGTGCGACTTGTGCTGCGCTCCGAAACCAGTAGGCCGGCTGCCAATTACTTTAAGGCGAGTCTCCAGCAAAGCTAGAGACAAGACGCCCAACACCAAGCAAAGCTTGAGGGTACAAATGACGCTCGAACAGGCATGCCCTTTGGAATACCAAAGGGCGCAATGTGCGTTCAAAGATTCGATGATTCACTGAATTCTGCAATTCACACTACTTATCGCATTTCGCTGCGTTCTTCATCGATGCCAGAACCAAGAGATCCGTTGTTGAAAGTTGTAATTATTAATTTGTTACTGACGCTGATTGCAATTACAAAAGGTTTATGTTTGTCCTAGTGGTGGGCGAACCCACCAA…
4	MT5	6352	2021-29-2H-16		Alternaria sp. 2	0.0567376	0.4			no DNA
	MT6= MT2=MT1	6353	2021-29-4S-34		Didymellaceae sp.			Select seq MT236804.1 Uncultured fungus clone 4248	90.89%	GAGGTCAGAGTGTTAAAATGTACTTTTGGACGTCGTCGTTATGAGTGCAAAGCGCGAGATGTACTGCGCTCCGAAATCAATACGCCGGCTGCCAATTGTTTTAAGGCGAGTCTACACGCAAAGGCGAGACAAACACCCAACACCAAGCAATGCTTGAAGGTACAAATGACGCTCGAACAGGCATGCCCCATGGAATACCAAGGGGCGCAATGTGCGTTCAAAGATTCGATGATTCACTGAATTCTGCAATTCACACTACTTATCGCATTTCGCTGCGTTCTTCATCGATGCCAGAACCAAGAGATCCGTTGTTGAAAGTTGTAACTATTATGTTTTTCAGACGCTGATTGCAACTGCAAAGGGTTTAAATTGTCCAATCGGCGGGCGAACCCACCGAGG…
5	MT7	6354	2021-29-1H-7		Fusarium sp.	0.0106383	0.8	Fusarium subglutinans isolate HA-jb512 i	92.77%	GAGGTCACATTCAGAAGTTGGGGTTTAACGGCGTGGCCGCGACGATTACCAGTAACGATGTGTAAATTACTACGCTATGGAAGCTCGACGTGACCGCCAATGTATTTGGGGAGTGCAGCAGGACTGCAGCTCCCAACACCAAGCTGAGCTTGAGGGTTGAAATGACGCTCGAACAGGCATGCCCGCCAGAATACTGGCGGGCGCAATGTGCGTTCAAAGATTCGATGATTCACTGAATTCTGCAATTCACATTACTTATCGCATTTTGCTGCGTTCTTCATCGATGCCAGAACCAAGAGATCCGTTGTTGAAAGTTTTGATTTATTTGTTTTTTATACTCAGAAGTTCCACTAAAAACAGAGTTTAGGGTTCCTGCGGCGGGCCGTCCCTTTTTACGGG…
6	MT8=MT9	6355	2021-29-2S-56b		Alternaria infectoria	0.0177305	0.8	Select seq MT561399.1, Alternaria infectoria strain NW-FVA5001	98.49%	AAGGCTTGNTGGACGCTGACCTTGGCTGGCAAAGAGCGCGACTTGTGCTGCGCTCCNAAACCAGTANGCCGGCTGCCAATGACTTTAAGGCGAGTCTCCAGCGAACTGGAGACAAAAGACNCCCAACACCAAGCAAAGCTTGAGGGTACAAATGACGCTCNAACAGGCATGCCCTTTGGAATACCAAAGGGCGCAATGTGCGTTCAAAGATTCGATGATTCACTGAATTCTGCAATTCACACTACNTATCGCATTTCGCTGCGTTCTTCATCGATGCCAGAACCAAGAGATCCGTTGTTGAAAGTTGTAATTAATTACGTTGTTACTGACGCTGATTGCTATTGCANAAGGTTTGTGGTTGGTCCTGAGGGCGGGCGAGCCCACCCAGGAAACAAGAAG…
	MT9=MT8	6356	2021-29-5S-52		Alternaria infectoria			Select seq MK801346.1 Alternaria infectoria isolate P57	1	GTCAAGGTTGAAAAAAGGCTTGCTGGACGCTGACCTTGGCTGGCGAAGAGCGCGACTTGTGCTGCGCTCCGAAACCAGTAGGCCGGCTGCCAATGACTTTAAGGCGAGTCTCCAGCGAACTGGAGACAAAAGACGCCCAACACCAAGCAAAGCTTGAGGGTACAAATGACGCTCGAACAGGCATGCCCTTTGGAATACCAAAGGGCGCAATGTGCGTTCAAAGATTCGATGATTCACTGAATTCTGCAATTCACACTACGTATCGCATTTCGCTGCGTTCTTCATCGATGCCAGAACCAAGAGATCCGTTGTTGAAAGTTGTAATTAATTACGTTGTTACTGACGCTGATTGCTATTGCAAAAGGTTTGTGGTTGGTCCTGAGGGCGGGCGAGCCCACC…
7	MT10	6357	2021-29-2H-32		Alternaria sp. 3	0.00177305	0.2	Select seq MN615420.1 Alternaria alternata strain YZU 191238	89.69%	CTTTGGAATACCAAANGGCGCAATGTGCGNTCNAANANTCNATGATTCACTGAATTCTGCANTTCACACTACTTATCGCATTTCNCTKCNTTCTTCATCGATNCCAGAACCAAGANATCCNNTGTTNAAANTTNTAATTATTAATTTNTTACTGACNCTNATTGCAATTACAAAAGGTTTATGTTTNNCCTAGTGGNGNNNNAACCCACCAAGNAAACAANAAATACGCAAAANACAAGGGTGAATAATTCAGCAAGGCTGTAACCCCNAGAGGTTCCANCCCGCCTTCATATTTGTGTAATGATCCCTCCGCAGGTTCA
8	MT11	6358	2021-29-5H-15		Ascobolus sp.	0.0035461	0.4	MZ091545.1, Ascobolus sp. isolate SO_08061_DUKE	99.80%	NTCTGAGGTCAGCTTTTAGAATAAATCGTTCAGTTGGCAGACAACCATACAGTTGCTTTAACGAGAAATTACTTACTACGTCTTACAAGCTGAAATAGTGTCGCCAATAGCTTGAAGGAGAGAGGCAGAACCACTTCTCCCAATACCAAACCAAGGTTTGATTGATTTATTGACGCTCAGACAGGCATGCCCTTCGGAATACCAAAGGGCGCAATGTGCGTTCAAAGATTCGATGATTCACTGAAATCTGCAATTCACACTACTTATCGCATTTCGCTGCGTTCTTCATCGATGCGAGAACCTAGAGATCCGTTGTTGAAAGTTTTAACTTATTAAATTTTTTTTATCAGACAATTCAGCAAGACAATATTTTGAAATACACCCGTGGAAGGTAACTCA…
9	MT12	6359	2021-29-1S-38a		Ascomycota sp. 1	0.00177305	0.2			no DNA
10	MT13	6360	2021-29-5H-33a		Didymella sp.	0.0035461	0.2			no DNA
11	MT14	6361	2021-29-4S-83		Sydowia polyspora	0.0407801	0.6	Select seq OK576253.1 Sydowia polyspora isolate SD39	99.81%	GAGGTCACCTAGAAATTTAAAGGTTTAACGGCAATGAGATCCGACCAAGCTTATAAGACGTTCGATTTAACTCTACTACGCCCGAAGTTGGTTGAACCCCGCCGAGGTCTTCGAGGAAGGCCCGCCTTGCGACGGACCGTTCCCAATACCAAGCGATGCTTGAGTGGTGTAATGACGCTCGAACAGGCATGCCCCTCGGAATACCAAGGGGCGCAATGTGCGTTCAAAGATTCGATGATTCACTGAATTCTGCAATTCACATTACTTATCGCATTTCGCTGCGTTCTTCATCGATGCGAGAACCAAGAGATCCGTTGTTGAAAGTTTTAATTTAATTAAAATTTTATACTCAGACGACTGGTTTAATACAAGAGTTTGGTTGGACTCTGGCGGGCGCTC…
12	MT15	6362	2021-29-2H-6b		Helotiales sp.	0.00177305	0.2	Select seq MF964323.1 Clarireedia bennettii strain CBS 311.37, Rutstroemia calopus strain CBS 854.97	99.62%	GGTCACCATAAAAAGTTTGGGGTTTAATGGCAGAAGCACGCGGGGACCCTGTAACGAGAGGTATGTTACTACGTTCAGGACCCAACGGCGCCGCCACTGACTTTAAGGCCCGCCGGTCGCCCGGCGAAGGCCCAATACCAAGCAGAGCTTGAGGGTTGAAATGACGCTCGAACAGGCATGCCCCCCGGAATACCAAGGGGCGCAATGTGCGTTCAAAGATTCGATGATTCACTGAATTCTGCAATTCACATTACTTATCGCATTTCGCTGCGTTCTTCATCGATGCCAGAACCAAGAGATCCGTTGTTGAAAGTTTTAACTATTAAAATATAGTACTCAGACGACACTAACAATTCAGAGTTTGTTTTTCCTCCGGCAGGCGACTCCCAGGCCCGAAGG…
13	MT16	6363	2021-29-4S-79		Diaporthe sp. (D. rudis Gr.)	0.00177305	0.2	Diaporthe rudis isolate DIAP1	99.43%	TTTTCANAAGTTGGGGGTTTAACGGCAGGGCCGCACCAAGACCTTCCAAAGCGAGGGTTTAACTACTGCGCTCGGGGTCCTGGCGAGCTCGCCACTGAATTTCAGGACCTGCCTTTTCTCAAAGGCAGTGTCCCATCACCAAGCCAGGCTTGAGGGTTGAAATGACGCTCGAACAGGCATGCCCTCCGGAATACCAGAGGGCGCAATGTGCGTTCAAAGATTCGATGATTCACTGAATTCTGCAATTCACATTACTTATCGCATTTCGCTGCGTTCTTCATCGATGCCAGAACCAAGAGATCCGTTGTTGAAAGTTTTGATTCATTTTTGTTTTATTCTCAGAGTTTCANTGTAAAAACAAGAGTTAACTTGGCCGCCGGCGGGCCTGCTCCTCACCGA…
14	MT17	6463	2021-29-1N-83		Cyclaneusma minus strain	0.00886525	0.6	Select seq MH860757.1 Cyclaneusma minus strain CBS 496.73	99.80%	AANTTAGGCTTCTGGCAGGCACCAACCCAGGCTCCAGAGCGAGAAAAAATTACTACGCTTGAAGCTGAGCTGAGCCGCCACTGATTTTAAGGAGCGCCGCCGGGCGGGCGGCGCGTCCCAATACCAAGCTAGGCTTGAGGGGTATAATGACGCTCGAACAGGCATGCCCTCCGGAATACCAGAGGGCGCAATGTGCGTTCAAAGATTCGATGATTCACTGAATTCTGCAATTCACATTACTTATCGCATTTCGCTGCGTTCTTCATCGATGCCAGAACCAAGAGATCCGTTGTTGAAAGTTTTAACTATTAGATAGTACTCAGACGACACTAACACAGATTTTACAGGTCCTCTGGCAGGCGCTGGCCAGCGCCCCGGGGGGCGCCGGTAGGCCCGAAG…
15	MT18	6464	2021-29-1N-79		Ascomycota sp. 2	0.00177305	0.2			no DNA
16	MT19	6465	2021-29-1N-86		Coniochaeta sp.	0.00177305	0.2	Select seq MK656234.1 Coniochaeta velutina isolate 8878	99.42%	CCTTGAGTTAAAAGATGGTCTTTAACGGCAGGAGCGCGCCGCAACGTCCCTAGCGAGATAATGAATTACTACGCTCGGAGTTGTAGCGAGCCCGCCACTTCCTTTCAGGGCCTACGGCAGCCGTAGGGCCCCAACACCAAGCAGGGCTTGAGGGTTGAAATGACGCTCGAACAGGCATGCCCGCTAGAGTACTAGCGGGCGCAATGTGCGTTCAAAGATTCGATGATTCACTGAATTCTGCAATTCACATTACTTATCGCATTTCGCTGCGTTCTTCATCGATGCCAGAACCAAGAGATCCGTTGTTGAAAGTTTTAACTTATTTGTTTTTTACTCAGAGATGCCACTATAATACAGAGTTTCGTACCTCCGGCGGGCGCCCCACACCTCCGGAGAGGC…
17	not isolated				Microsphaeropsis olivacea	0.170213	1			no DNA
18	not isolated				Sordaria sp.	0.0124113	0.6			no DNA
19	not isolated				Trichoderma	0.00177305	0.2			no DNA
20	not isolated				Fusarium sp. 1	0.0177305	0.8			no DNA
21	not isolated				Epicoccum sp.	0.0265957	0.8			no DNA
22	not isolated				Alternaria alternata	0.143617	1			no DNA
		Strains	Frequency
	Sum Alternaria spp.	161	0.285461
	Sum Fusarium	16	0.0283688
	Sum Diaporthe	13	0.0230496

## Sheet: Result re-isolation
	Tree	S. sapinea confirmed		Gitta Langer , 23.03.3022
1	2021-51-2364-146	0
2	2021-51-2364-266	0
3	2021-51-2364-478	0
4	2021-51-2697-91	0
5	2021-51-2697-270	0
6	2021-51-2697-654	0
7	2021-51-2702-160	1
8	2021-51-2702-284	0
9	2021-51-2702-411	0
10	2021-51-2715-110	1
11	2021-51-2715-402	1
12	2021-51-2715-666	1
13	2021-51-3626-89	1
14	2021-51-3626-195	1
15	2021-51-3626-378	1
16	2021-51-4932-119	1
17	2021-51-4932-208	1
18	2021-51-4932-659	0
19	2021-51-5305-94	1
20	2021-51-5305-158	1
21	2021-51-5305-161	1
22	2021-51-5306-387	1
23	2021-51-5306-524	1
24	2021-51-5306-597	1
25	2021-51-5329-159	0
26	2021-51-5329-660	1
27	2021-51-5329-673	1
28	2021-51-5346-86	1
29	2021-51-5346-591	1
30	2021-51-5346-656	1
31	2021-51-5346-86	1
32	2021-51-5346-591	1
33	2021-51-5346-656	1
34	2021-51-5355-525	1
35	2021-51-5355-534	1
36	2021-51-5355-604	0
37	2021-51-5654-281	0
38	2021-51-5654-283	1
39	2021-51-5654-302	0
40	2021-51-5697-2	1
41	2021-51-5697-102	1
42	021-51-5697-285	1
43	2021-51-5747-57	1
44	2021-51-5747-153	1
45	2021-51-5747-267	1
46	2021-51-5772-121	1
47	2021-51-5772-586	1
48	2021-51-5772-683	1
49	2021-51-6073-100	1
50	2021-51-6073-454	1
51	2021-51-6073-469	1
52	2021-51-6075-147	1
53	2021-51-6075-199	1
54	2021-51-6075-249	1
55	2021-51-6085-67	1
56	2021-51-6085-224	1
57	2021-51-6085-242	1
58	2021-51-6087-193	1
59	2021-51-6087-297	1
60	2021-51-6087-477	1
61	2021-51-6092-555	1
62	2021-51-6092-587	1
63	2021-51-6092-657	1
64	2021-51-6292-268	1
65	2021-51-6292-268	1
66	2021-51-6292-422	1
		53
Percentage of trees where S. sapinea could be isolatee		0.80303
	2021-51-C-498	0
	2021-51-C-575	0
	2021-51-C-602	0
	2021-51-MYP-134	1
	2021-51-MYP-244	0
	2021-51-MYP-301	0

## Sheet: Result VC-Test
The two reisolated strains were tested against the orginal strains that had been used to infect the trees:								1= compatible
			1	2	3			0= non compatible
2021-51-2702-160-1	2702-2	6821
2021-51-2702-160-2	2702-3	6822
2021-51-2715-110-2	2715-2	6823	1	1	1
2021-51-2715-666-13	2715-3	6824	1	1	1
2021-51-3626-89-2	3626-2	6825	1	1	1
2021-51-3626-195-7	3626-3	6826	1	1	1
2021-51-4932-119-2	4932-2	6827	1	1	1
2021-51-4932-208-10	4932-3	6828	1	1	1
2021-51-5305-94-1	5305-2	6829	1	1	1
2021-51-5305-161-16	5305-3	6830	1	1	1
2021-51-5306-387-2	5306-2	6831	1	1	1
2021-51-5306-597-15	5306-3	6832	1	1	1
2021-51-5329-660-7	5329-2	6833	1	1	1
2021-51-5329-673-16	5329-3	6834	1	1	1
2021-51-5346-591-8	5346-2	6835	0	1	0
2021-51-5346-656-14	5346-3	6836	1	0	1
2021-51-5355-525-2	5355-2	6837	1	1	1
2021-51-5355-534-7	5355-3	6838	1	1	1
2021-51-5654-283-7	5654-2	6839	1	1	1
2021-51-5654-283-9	5654-3	6840	1	1	1
2021-51-5697-102-10	5697-2	6841	1	1	1
2021-51-5697-285-13	5697-3	6842	1	1	1
2021-51-5747-57-1	5747-2	6843	1	1	1
2021-51-5747-153-7	5747-3	6844	1	1	1
2021-51-5772-121-1	5772-2	6845	1	1	1
2021-51-5772-683-13	5772-3	6846	1	1	1
2021-51-6073-454-7	6073-2	6847	1	1	0
2021-51-6073-454-12	6073-3	6848	0	0	1
2021-51-6075-147-1	6075-2	6849	1	1	1
2021-51-6075-199-12	6075-3	6850	1	1	1
2021-51-6085-67-4	6085-2	6851	1	1	1
2021-51-6085-242-18	6085-3	6852	1	1	1
2021-51-6087-193-3	6087-2	6853	1	1	1
2021-51-6087-477-15	6087-3	6854	1	1	1
2021-51-6092-587-7	6092-2	6855	1	1	1
2021-51-6092-657-13	6092-3	6856	1	1	1
2021-51-6292-268-1	6292-2	6857	1	1	0
2021-51-6292-381-8	6292-3	6858	0	0	1
2021-51-MYP-134-1	MYP-134-1	6859
2021-51-MYP-134-2	MYP-134-2	6860
2021-51-MYP-134-3	MYP-134-3	6861
